# Supplementary material for: DeepNOG: fast and accurate protein orthologous group assignment
Source: Bioinformatics. 2020 Dec 26;36(22-23):5304–12. doi: 10.1093/bioinformatics/btaa1051 (PMC8016488; doi:10.1093/bioinformatics/btaa1051)
Supplement: btaa1051_Supplementary_Data [file btaa1051_supplementary_data.zip]

Archive with 9 entries (9 files):
- sequence_lengths_eggNOG5_2.pdf
- sequence_lengths_eggNOG5_1.pdf
- sequence_lengths_COG_2014.pdf
- population_eggNOG5_2.pdf
- population_eggNOG5_1.pdf
- population_COG_2014.pdf
- population_cog.pdf
- deepnog_rev2min7_hmmtime.pdf
- deepnog_rev2min7.pdf
